# Supplementary material for: A case report of delayed onset of severe aortic regurgitation due to commissural detachment after low-energy blunt chest trauma: timing is key
Source: Eur Heart J Case Rep. 2025 Sep 16;9(10):ytaf446. doi: 10.1093/ehjcr/ytaf446 (PMC12495032; doi:10.1093/ehjcr/ytaf446)
Supplement: ytaf446_Supplementary_Data [file ytaf446_supplementary_data.zip]

Archive with 6 entries (6 files):
- Video S5.mp4
- Video S6.mp4
- Video S1.mp4
- Video S2.mp4
- Video S3.mp4
- Video S4.mp4
